# Supplementary material for: Pro-arrhythmogenic effects of atrial fibrillation-induced electrical remodelling: insights from the three-dimensional virtual human atria
Source: J Physiol. 2013 Jun 3;591(Pt 17):4249–72. doi: 10.1113/jphysiol.2013.254987 (PMC3779115; doi:10.1113/jphysiol.2013.254987)
Supplement: Supplementary file 1 [file tjp0591-4249-SD1.zip]

Archive with 8 entries (8 files):
- Colman_et_al_Online_Supplement_R1_Final.doc
- S1.avi
- S2.avi
- S3.avi
- S4.avi
- S5.avi
- S6.avi
- S7.avi
