# Supplementary material for: Pro-arrhythmogenic effects of atrial fibrillation-induced electrical remodelling: insights from the three-dimensional virtual human atria
Source: J Physiol. 2013 Jun 3;591(Pt 17):4249–72. doi: 10.1113/jphysiol.2013.254987 (PMC3779115; doi:10.1113/jphysiol.2013.254987)
Supplement: Supplementary file 2 [file tjp0591-4249-SD2.suppl]

<div>
<p>Supplement Fig. S1-S12</p>
</div>
